# Supplementary material for: Individual and community-level benefits of PrEP in western Kenya and South Africa: Implications for population prioritization of PrEP provision
Source: PLoS One. 2020 Dec 31;15(12):e0244761. doi: 10.1371/journal.pone.0244761 (PMC7775042; doi:10.1371/journal.pone.0244761)
Supplement: S1 Appendix — (XLSX) [file pone.0244761.s001.xlsx]

## Sheet: Overview
	S2 Appendix: Model-fitting parameters South Africa
	This appendix includes:
	1. Empirical data to which model parameters were fit (HIV prevalence, ART use and Population)
	2. Parameters and data that are different from EMOD default parameters (Calibrated parameter values)
	3. Male circumcision prevalence by year, and age group as implemented in the status quo and fast-track counterfactual baseline scenarios (Circumcision prevalence).
	HIV epidemic in South Africa
	South Africa has the largest HIV epidemic in the world with approximately 7.7 million people living with HIV in 2018 [1]. The HIV epidemic in South Africa affects all sections of the population including children, young people, adults, women and men [2]. Groups most affected by HIV in South Africa are women, young women and adolescent girls, sex workers, men who have sex with men, transgender wom…
	References
	1. UNAIDS. UNAIDS Data 2019. https://www.unaids.org/sites/default/files/media_asset/2019-UNAIDS-data_en.pdf
	2. Avert. HIV and AIDS in South Africa 2019. https://www.avert.org/professionals/hiv-around-world/sub-saharan-africa/south-africa

## Sheet: HIV prevalence
	S1 Table: HIV prevalence in South Africa, by age and gender
	Gender	Age group	Year
			2002	2005	2008	2012	2017
	Men	[15, 20)	0.04	0.032	0.025	0.007	0.047
		[20, 25)	0.08	0.06	0.051	0.051	0.048
		[25, 30)	0.22	0.121	0.157	0.173	0.124
		[30, 35)	0.24	0.233	0.258	0.256	0.184
		[35, 40)	0.18	0.233	0.185	0.288	0.238
		[40, 45)	0.12	0.175	0.192	0.158	0.224
		[45, 50)	0.12	0.103	0.084	0.134	0.248
		[50, 55)	0.05	0.142	0.104	0.155	0.202
		[55, 60)	0.07	0.064	0.062	0.055	0.148
		[15, 50)	0.128	0.117	0.116	0.145	0.148
	Women	[15, 20)	0.07	0.094	0.067	0.056	0.058
		[20, 25)	0.17	0.239	0.211	0.174	0.156
		[25, 30)	0.32	0.333	0.327	0.284	0.275
		[30, 35)	0.24	0.26	0.291	0.36	0.347
		[35, 40)	0.14	0.193	0.248	0.316	0.394
		[40, 45)	0.19	0.124	0.163	0.28	0.359
		[45, 50)	0.11	0.087	0.141	0.197	0.303
		[50, 55)	0.08	0.075	0.102	0.148	0.222
		[55, 60)	0.07	0.03	0.077	0.097	0.176
		[15, 50)	0.177	0.202	0.213	0.232	0.263
	Sources: South African National HIV Prevalence, Incidence and Behaviour Surveys (2002, 2005, 2008, 2012 and 2017) by Human Sciences Research Council (HSRC)

## Sheet: ART use
	S2 Table: Number of people on ART by gender, and age group
		Age group	Year
			2001	2002	2003	2004	2005	2006	2007	2008	2009	2010	2011	2012	2013	2014	2015	2016	2017
	Male	[15, 50)	2713	5768	9321	17717	34874	66629	118977	186564	277931	402000	558131	713294	876749	1013499	1130063	1238815	1403702
	Female	[15, 50)	3543	7586	12313	24423	59240	123308	228753	367389	548206	781477	1095411	1415016	1732515	2003014	2239669	2518238	2998170
	Source: South Africa Department of Health Surveys

## Sheet: Population
	S3 Table: Population size by county, gender, and age group in 2002, 2005, 2008, 2012 and 2017
	Gender	Age group	Year
			2002	2005	2008	2012	2017
	Men	[0:5)	2634839	2651819	2692300	2784372	2886299
		[5:10)	2559246	2570683	2592577	2644720	2767111
		[10:15)	2582620	2565499	2557928	2578751	2636981
		[15:20)	2546968	2596517	2584945	2572032	2587023
		[20:25)	2348165	2488613	2572307	2606447	2594656
		[25:30)	2069939	2215800	2362377	2530034	2612453
		[30:35)	1759391	1899279	2018461	2227862	2488823
		[35:40)	1488894	1568198	1664587	1845019	2131687
		[40:45)	1270053	1324166	1367150	1493652	1731088
		[45:50)	1077752	1122009	1159644	1234887	1398602
		[50:55)	831061	925655	973184	1038560	1147992
		[55:60)	636945	677128	760379	856728	947123
	Women	[0:5)	2587465	2602664	2640997	2729586	2825703
		[5:10)	2523770	2535299	2555462	2604517	2719700
		[10:15)	2557891	2533039	2526253	2545219	2603685
		[15:20)	2527828	2568409	2552976	2535920	2555420
		[20:25)	2323512	2451570	2523985	2560705	2550570
		[25:30)	2064262	2167428	2282514	2447992	2550351
		[30:35)	1807453	1906808	1967958	2123170	2394266
		[35:40)	1577255	1648612	1717873	1821711	2039776
		[40:45)	1370835	1434647	1491937	1594914	1745050
		[45:50)	1184477	1243314	1302936	1396666	1541175
		[50:55)	924873	1054059	1124243	1214556	1348848
		[55:60)	727478	783876	898804	1035986	1160340
	Source: Data from United Nations Population by age and sex

## Sheet: Key parameter values
	S4 Table: Model parameters. Selected model parameters used for EMOD-HIV sexual network and transmission model for South Africa. A full description of all parameters and references available is at: http://idmod.org/docs/hiv/parameter-configuration.html
	Parameter	Parameter description	Fitted median value	Minimum	Maximum
	Base_Infectivity	Probability of transmission when none of the transmission multipliers apply to a coital act (or when all multipliers are set to 1).	0.00146921	0.00091021	0.00193876
	Sexual_Debut_Age_Female_Weibull_Scale	Scale parameter of Weibull distribution of female age of sexual debut	16.4182	15.6837	16.9355
	Sexual_Debut_Age_Female_Weibull_Heterogeneity	Heterogeneity parameter of Weibull distribution of female age of sexual debut	0.0553572	0.01	0.0859986
	Sexual_Debut_Age_Male_Weibull_Scale	Scale parameter of Weibull distribution of male age of sexual debut	16.5769	15.9297	17.5272
	Sexual_Debut_Age_Male_Weibull_Heterogeneity	Heterogeneity parameter of Weibull distribution of male age of sexual debut	0.0394649	0.01	0.0767583
	Risk_Assortivity	Risk Assortivity	0.486215	0.344111	0.674343
	Trns_Condom_Rate	Maximum rate of condom use in transitory relationships	0.604057	0.407033	0.70415
	Trns_Condom_Mid	Year midpoint of logistic scale-up of condom use in transitory relationships	2007	2004.71	2010
	Trns_Condom_Rate	Rate of logistic scale-up of condom use in transitory relationships	1.94612	1.53535	3.23432
	Trns_Form_Rate	Transitory relationship formation rate	0.00130634	0.000963922	0.00155676
	Infmrl_Condoms_Late	Maximum rate of condom use in informal relationships	0.359049	0.24163	0.460069
	Infmrl_Form_Rate	Informal relationship formation rate	0.000895763	0.000543675	0.00160726
	Infrml_Condom_Mid	Year midpoint of logistic scale-up of condom use in informal relationships	1998.63	1996.44	2003.22
	Infrml_Condom_Rate	Rate of logistic scale-up of condom use in informal relationships	1.97322	1.30014	2.45605
	Infrml_Dur_Het	Heterogeneity in duration of informal relationships	0.707661	0.601013	0.832712
	Male_To_Female_Old	Male-to-female relative risk of infection among older individuals	2.31293	1.81812	2.8086
	Male_To_Female_Young	Male-to-female relative risk of infection among young individuals	3.17689	1.94513	7.2024
	Max_Infmrl_F_LOW	Maximum number of informal relationships among low-risk females	1.67859	1.51541	1.83658
	Max_Infmrl_F_MED	Maximum number of informal relationships among medium-risk females	0.935527	0.768146	1.22575
	Max_Infmrl_M_LOW	Maximum number of informal relationships among low-risk males	1.70389	1.48057	1.85571
	Max_Infmrl_M_MED	Maximum number of informal relationships among medium-risk males	0.733989	0.6	0.924975
	Max_Mrtl_M_ME	Maximum number of marital relationship among medium-risk females	1.20096	1.03847	1.33686
	Max_Mrtl_F_ME	Maximum number of marital relationship among medium-risk males	0.939379	0.9	1.17758
	Max_Trns_F_LOW	Maximum number of transitory relationships among low-risk females	1.50333	1.34198	1.61333
	Max_Trns_F_MED	Maximum number of transitory relationships among medium-risk females	3.08596	2.76221	3.32163
	Max_Trns_M_LOW	Maximum number of transitory relationships among low-risk males	1.50533	1.38417	1.68738
	Max_Trns_M_MED	Maximum number of transitory relationships among medium-risk males	2.94485	2.17455	3.26296
	Mrtl_Condom_Max	Maximum rate of condom use in marital relationships	0.20019	0.158196	0.269252
	Mrtl_Condom_Mid	Year midpoint of logistic scale-up of condom use in marital relationships	1994.97	1992.21	1997.36
	Mrtl_Condom_Rate	Rate of logistic scale-up of condom use in marital relationships	3.57512	2.63517	4.0701
	Mrtl_Form_Rate	Marital relationship formation rate	0.000105864	4.52067e-05	0.000125809
	Pr_Ex_Infmrl_FEM_LOW	Probability of potential for extra-relational informal relationship among low-risk females	0.0729007	0.00495272	0.155693
	Pr_Ex_Infmrl_Fem_MED	Probability of potential for extra-relational informal relationship among medium-risk females	0.394588	0.327174	0.462894
	Pr_Ex_Infmrl_Male_LOW	Probability of potential for extra-relational informal relationship among low-risk males	0.477036	0.384032	0.619882
	Pr_Ex_Infmrl_Male_MED	Probability of potential for extra-relational informal relationship among medium-risk males	0.386671	0.332255	0.476968
	Pr_Ex_Trns_Fem_LOW	Probability of potential for extra-relational transitory relationship among low-risk females	0.071153	0.0375624	0.140035
	Pr_Ex_Trns_Fem_MED	Probability of potential for extra-relational transitory relationship among medium-risk females	0.573544	0.402565	0.691868
	Pr_Ex_Trns_Male_LOW	Probability of potential for extra-relational transitory relationship among low-risk males	0.171112	0.0608806	0.294823
	Pr_Ex_Trns_Male_MED	Probability of potential for extra-relational transitory relationship among medium-risk males	0.598148	0.532143	0.742967
	PreART_Link_Max	Maximum probability of linkage to pre-ART care	0.877558	0.632698	1
	PreART_Link_Mid	Year midpoint of logistic scale-up of pre-ART linkage	1998.48	1996.12	2003.73
	PreART_Link_Min	Minimum probability of linkage to pre-ART care	0.629625	0.44504	0.724292
	ART_Link_Max	Maximum probability of linkage to ART	1	0.921756	1
	ART_Link_Mid	Year of ART linkage (given eligibility), that is, time of the inflection point in the sigmoid trend.	2005.94	2004.2	2007.07

## Sheet: Circumcision prevalence
	S5 Table: Male circumcision prevalence by year, and age group as implemented in the status quo and fast-track counterfactual baseline scenarios
	Year	Status-quo			Fast-track
		[10, 15)	[15, 25)	[25, 49)	[10, 15)	[15, 25)	[25, 49)
	2010	0.0263445	0.167949	0.524233	0.0263445	0.167949	0.524233
	2011	0.0653024	0.190312	0.535325	0.0653024	0.190312	0.535325
	2012	0.114503	0.226587	0.549825	0.114503	0.226587	0.549825
	2013	0.151724	0.26745	0.564587	0.151724	0.26745	0.564587
	2014	0.18325	0.315237	0.580569	0.18325	0.315237	0.580569
	2015	0.208161	0.369907	0.598086	0.208161	0.369907	0.598086
	2016	0.219177	0.422453	0.615625	0.219177	0.422453	0.615625
	2017	0.229862	0.474768	0.633784	0.229862	0.474768	0.633784
	2018	0.194862	0.504495	0.646053	0.255493	0.532562	0.656184
	2019	0.130338	0.512917	0.65381	0.284618	0.592446	0.682541
	2020	0.0764214	0.512349	0.662518	0.299462	0.643886	0.709736
	2021	0.038902	0.50343	0.672692	0.304554	0.687394	0.737074
	2022	0.0176121	0.483066	0.684534	0.265786	0.70711	0.759558
	2023	0.0150654	0.447525	0.698132	0.199176	0.70615	0.778099
	2024	0.015079	0.408083	0.712042	0.140566	0.696713	0.797201
	2025	0.014918	0.366409	0.726193	0.0952259	0.676441	0.816674
	2026	0.0149715	0.326548	0.739794	0.0695988	0.647184	0.835465
	2027	0.0151081	0.288246	0.751938	0.0634335	0.60815	0.853383
	2028	0.0151111	0.252086	0.762133	0.0612947	0.566324	0.870386
	2029	0.0150604	0.218538	0.769963	0.0602414	0.52304	0.886585
	2030	0.0149577	0.190124	0.774203	0.0593105	0.479034	0.901888
	2031	0.0150648	0.171273	0.774957	0.0596221	0.438732	0.915991
	2032	0.0151041	0.160927	0.771374	0.059838	0.400797	0.928588
	2033	0.0151967	0.159847	0.762552	0.0598115	0.365625	0.939005
	2034	0.0151442	0.159946	0.752975	0.0598575	0.33471	0.946619
	2035	0.0148112	0.159575	0.743232	0.0593677	0.310195	0.950165
	2036	0.0149506	0.159922	0.734208	0.0595767	0.295971	0.949171
	2037	0.0150963	0.160514	0.725323	0.059894	0.291551	0.943381
	2038	0.0151076	0.160724	0.716221	0.060013	0.289629	0.936027
	References: Prevalence of circumcision from 2010 to 2017 combines prevalence of traditional male circumcision and voluntary medical male circumcision estimates obtained from the South Africa Department of Health (unpublished data). From 2018 to 2022 projected values obtained from South Africa National Strategic Plan for HIV, TB, and STIs 2017-2022 are used.
