# Supplementary material for: Individual and community-level benefits of PrEP in western Kenya and South Africa: Implications for population prioritization of PrEP provision
Source: PLoS One. 2020 Dec 31;15(12):e0244761. doi: 10.1371/journal.pone.0244761 (PMC7775042; doi:10.1371/journal.pone.0244761)
Supplement: S2 Appendix — (XLSX) [file pone.0244761.s002.xlsx]

## Sheet: Overview
	S1 Appendix: Model-fitting parameters western Kenya
	This appendix includes:
	1. Empirical data to which model parameters were fit (HIV prevalence, ART use and Population)
	2. Parameters and data that are different from EMOD default parameters (Calibrated parameter values).
	3. A. Male circumcision prevalence by year, age group, and county as implemented in the status quo counterfactual baseline scenario (Circumcision status quo)
	B. Male circumcision prevalence by year, age group, and county as implemented in the fast-track counterfactual baseline scenario (Circumcision fast-track)
	HIV epidemic in Kenya
	Approximately 1.6 million people were living with HIV in 2018 making Kenya's HIV epidemic the third-largest worldwide [1]. The HIV epidemic in Kenya is driven by sexual transmission and affects most of its general population though the most vulnerable groups are men who have sex with men, women, sex workers, young people (aged 15-24 years) and people who inject drugs [2]. In 2018, HIV incidence p…
	References
	1. UNAIDS. UNAIDS Data 2019. https://www.unaids.org/sites/default/files/media_asset/2019-UNAIDS-data_en.pdf
	2. Avert. HIV and AIDS in Kenya 2019. https://www.avert.org/professionals/hiv-around-world/sub-saharan-africa/kenya

## Sheet: HIV prevalence
	S1 Table: HIV prevalence in counties of the former Nyanza province (Homa Bay, Kisii, Kisumu, Migori, Nyamira, Siaya), by age and gender							S2 Table: HIV prevalence among men and women ages 15-49, by county and gender
	Gender	Age group	Year					Gender	County	Year
			2003	2007	2008	2012				2003	2007	2008	2012
	Men	[15, 20)	0.00147987	0.0121225	0.0183936	0.0150549		Men	Homa Bay	0.109716	0.251393	0.173666	0.221702
		[20, 25)	0.0562082	0.0257075	0.0578211	0.0289063			Kisii	0.0114187	0.044462	0.0329757	0.0346476
		[25, 30)	0.242926	0.195584	0.244987	0.210665			Kisumu	0.16632	0.113905	0.110858	0.194017
		[30, 35)	0.184027	0.257769	0.152977	0.239173			Migori	0.180397	0.168522	0.192258	0.143508
		[35, 40)	0.206358	0.238365	0.227485	0.195456			Nyamira	0.0028846	--	0.0233744	0.0418695
		[40, 45)	0.253299	0.202434	0.25011	0.313225			Siaya	0.18237	0.144451	0.152626	0.259606
		[45, 50)	0.16236	0.210278	0.133114	0.162336		Women	Homa Bay	0.245768	0.325906	0.252431	0.278687
		[50, 55)	0.214902	0.183444	0.159094	0.207059			Kisii	0.0853119	0.0693075	0.0572545	0.0367788
		[15, 50)	0.116	0.114	0.114	0.134			Kisumu	0.191362	0.184741	0.181046	0.202245
	Women	[15, 20)	0.0458729	0.077324	0.107836	0.0486462			Migori	0.186033	0.218146	0.222769	0.192476
		[20, 25)	0.299703	0.205593	0.120075	0.141053			Nyamira	0.074182	--	0.0543514	0.104475
		[25, 30)	0.230106	0.24543	0.222771	0.245431			Siaya	0.242356	0.213	0.192133	0.299015
		[30, 35)	0.163208	0.257564	0.259287	0.204732
		[35, 40)	0.183845	0.222697	0.22592	0.281059		Sources: Kenya Demographic and Health Surveys, 2003 & 2008; Kenya AIDS Indicator Surveys, 2007 & 2012
		[40, 45)	0.349994	0.17993	0.0927307	0.169399
		[45, 50)	0.165094	0.129058	0.17156	0.228696
		[15, 50)	0.183	0.176	0.16	0.176
	Both	[15, 50)	0.152567	0.150502	0.13921	0.159219
	Sources: Kenya Demographic and Health Surveys, 2003 & 2008; Kenya AIDS Indicator Surveys, 2007 & 2012

## Sheet: ART use
	S3 Table: Number of people on ART by county, gender, and age group
	Gender	County	Age group	Year
				2004	2005	2006	2007	2008	2009	2010	2011	2012	2013	2014	2015	2016	2017
	Men	Homa Bay	[0, 15)	--	--	--	--	--	--	--	--	--	--	2945	3583	4109	4192
			[15, 100)	1067	2313	5148	7194	10002	14436	17178	15954	17522	18279	19157	22834	26441	29220
		Kisii	[0, 15)	--	--	--	--	--	--	--	--	--	--	828	993	1109	1083
			[15, 100)	--	--	--	--	--	--	--	2972	--	--	4614	5451	6604	7169
		Kisumu	[0, 15)	--	--	--	--	--	--	--	--	--	--	3101	3245	3525	3607
			[15, 100)	945	2047	4557	6368	8853	12779	15206	14122	15511	16180	21216	24550	28082	31021
		Migori	[0, 15)											2309	2295	2678	2673
			[15, 100)	711	1541	3430	4793	6664	9619	11446	10630	11675	12179	13929	15165	17438	18455
		Nyamira	[0, 15)	--	--	--	--	--	--	--	--	--	--	484	552	578	611
			[15, 100)	--	--	--	--	--	--	--	1362	--	--	2120	2585	3142	3474
		Siaya	[0, 15)	--	--	--	--	--	--	--	--	--	--	2645	2950	3017	3197
			[15, 100)	860	1864	4148	5797	8060	11633	13843	12856	14120	14730	16163	18611	21477	23762
	Women	Homa Bay	[0, 15)											3431	3835	4426	4535
			[15, 100)	1359	2944	6551	9155	12522	17202	21798	31454	35182	38819	40118	49956	57286	61811
		Kisii	[0, 15)	--	--	--	--	--	--	--	--	--	--	906	1079	1200	1146
			[15, 100)	--	--	--	--	--	--	--	7902	--	--	11691	14350	17274	19044
		Kisumu	[0, 15)	--	--	--	--	--	--	--	--	--	--	3241	3393	3810	3831
			[15, 100)	1203	2606	5799	8104	11084	15227	19296	27843	31143	34362	41230	48424	56384	60789
		Migori	[0, 15)	--	--	--	--	--	--	--	--	--	--	2526	2448	2868	2884
			[15, 100)	905	1961	4365	6100	8343	11461	14524	20958	23442	25865	27896	31964	38637	40891
		Nyamira	[0, 15)	--	--	--	--	--	--	--	--	--	--	506	567	601	622
			[15, 100)	--	--	--	--	--	--	--	3766	--	--	5964	7210	8258	8654
		Siaya	[0, 15)	--	--	--	--	--	--	--	--	--	--	2778	3136	3299	3569
			[15, 100)	1095	2372	5279	7377	10090	13862	17566	25347	28351	31281	33911	39853	44892	48808
	Both	All	[15, 100)	8954	19404	43185	60350	83142	116787	143877	175003	194552	210769	246293	301029	333333	389159
	Source: Kenya Ministry of Health

## Sheet: Population size
	S4 Table: Population size by county, gender, and age group in 2009
	Gender	County	Age group
			[0, 1)	[1, 5)	[5, 10)	[10, 15)	[15, 20)	[20, 25)	[25, 30)	[30, 35)	[35, 40)	[40, 45)	[45, 50)	[50, 55)	[55, 60)	[60, 65)	[65, 70)	[70, 75)	[75, 80)	[80, 100)
	Men	Homa Bay	18335	69799	75926	68689	57430	39573	30437	23259	16013	11914	11124	9705	8159	6989	4325	4029	2835	3726
		Kisii	18236	69529	76757	68473	59228	41898	32792	26678	21766	15718	16797	12789	9527	7395	4637	3945	2743	3701
		Kisumu	17457	63054	67083	62706	55597	47281	40964	30412	21251	15145	13361	11251	8718	7054	4163	3777	2392	2821
		Migori	19265	69921	73872	64300	53075	38690	30727	23344	17024	12170	10549	8565	6399	5250	3382	2907	2033	2624
		Nyamira	10313	41165	46450	42590	36604	24409	19515	16605	14039	10470	11318	8379	5999	5026	3094	2753	1778	2393
		Siaya	15093	56269	60966	58296	49220	32725	25961	20359	14793	11118	10390	9079	8414	7712	5107	5175	3549	4159
	Women	Homa Bay	18354	69250	75973	67159	54119	50309	36016	26342	20010	16513	15248	12942	9833	8587	5957	5355	3891	5316
		Kisii	17993	69023	75778	68072	60776	58225	42878	30031	26051	18360	19181	14136	9528	7654	5320	5017	3338	5891
		Kisumu	16926	63172	67779	63359	56741	57649	40614	27515	20611	16894	15298	12504	9175	7597	5402	4757	3356	4615
		Migori	19309	69519	74333	63249	52238	48004	34670	25630	19313	14773	12888	10314	7692	6000	4508	3524	2968	3636
		Nyamira	10263	40396	46867	42198	36786	34184	27273	19487	17106	11377	11886	8703	5819	5107	3322	3153	1919	3475
		Siaya	14860	55901	60710	56248	47825	41443	30135	22328	17932	16082	15486	14541	12265	11081	7732	7173	5464	6155
	Source: Kenya National Bureau of Statistics, 2009 Census

## Sheet: Key parameter values
	S5 Table: Model parameters. Selected model parameters used for EMOD-HIV sexual network and transmission model for western Kenya. A full description of all parameters and references available is at: http://idmod.org/docs/hiv/parameter-configuration.html
	Parameters	Parameter description	Fitted median value	Minimum	Maximum
	BaseInfectivity	Baseline infectivity	0.00150879	0.00110691	3
	SexualDebutAgeFemaleWeibullScale	Scale parameter of Weibull distribution of female age of sexual debut	16.3564	1	17.0637
	SexualDebutAgeFemaleWeibullHeterogeneity	Heterogeneity parameter of Weibull distribution of female age of sexual debut	0.0852868	0.0481098	3
	SexualDebutAgeMaleWeibullScale	Scale parameter of Weibull distribution of male age of sexual debut	15.9483	1	16.3123
	SexualDebutAgeMaleWeibullHeterogeneity	Heterogeneity parameter of Weibull distribution of male age of sexual debut	0.0453593	0.04	3
	TrnsFormRate	Transitory relationship formation rate	0.00144509	0.00119349	3
	InfmrlFormRate	Informal relationship formation rate	9.43e-05	9.13e-05	3
	MrtlFormRate	Marital relationship formation rate	5.725e-05	5.48e-05	3
	MaleToFemaleOld	Male-to-female relative risk of infection among young individuals	1.32059	1	3
	MaleToFemaleYoung	Male-to-female relative risk of infection among older individuals	1.8201	1	3
	TrnsCondomMid	Year midpoint of logistic scale-up of condom use in transitory relationships	1997.85	1	2000.73
	TrnsCondomRate	Rate of logistic scale-up of condom use in transitory relationships	1.93182	1	3
	TrnsCondomRate	Maximum rate of condom use in transitory relationships	0.275831	0.233672	3
	InfrmlCondomMid	Year midpoint of logistic scale-up of condom use in informal relationships	1998.83	1	2000.29
	InfrmlCondomRate	Rate of logistic scale-up of condom use in informal relationships	1.71727	1	3
	InfmrlCondomsLate	Maximum rate of condom use in informal relationships	0.221819	0.174111	3
	MrtlCondomMid	Year midpoint of logistic scale-up of condom use in marital relationships	1995.82	1	1997.27
	MrtlCondomRate	Rate of logistic scale-up of condom use in marital relationships	2.0371	1	3
	MrtlCondomMax	Maximum rate of condom use in marital relationships	0.180064	0.137294	3
	RiskAssortivity	Risk Assortativity	0.659532	0.549038	3
	MaxInfmrlMLOW	Maximum number of informal relationships among low-risk males	1.13439	1	3
	MaxInfmrlFLOW	Maximum number of informal relationships among low-risk females	1.19243	1	3
	MaxInfmrlMMED	Maximum number of informal relationships among medium-risk males	2.74	1	3
	MaxInfmrlFMED	Maximum number of informal relationships among medium-risk females	2.51263	1	3
	MaxTrnsMLOW	Maximum number of transitory relationships among low-risk males	1.71006	1	3
	MaxTrnsMMED	Maximum number of transitory relationships among medium-risk males	2.99321	1	3
	MaxTrnsFLOW	Maximum number of transitory relationships among low-risk females	1.60741	1	3
	MaxTrnsFMED	Maximum number of transitory relationships among medium-risk females	2.96699	1	3
	MaxMrtlMME	Maximum number of marital relationship among medium-risk males	1.31886	1	3
	MaxMrtlFME	Maximum number of marital relationship among medium-risk females	1.12037	1	3
	PrExTrnsMaleLOW	Probability of potential for extra-relational transitory relationship among low-risk males	0.324869	0.289238	3
	PrExTrnsMaleMED	Probability of potential for extra-relational transitory relationship among medium-risk males	0.631185	0.526969	3
	PrExTrnsFemLOW	Probability of potential for extra-relational transitory relationship among low-risk females	0.0325808	0.00727178	3
	PrExTrnsFemMED	Probability of potential for extra-relational transitory relationship among medium-risk females	0.466946	0.390533	3
	PrExInfmrlMaleLOW	Probability of potential for extra-relational informal relationship among low-risk males	0.247092	0.183894	3
	PrExInfmrlFemLOW	Probability of potential for extra-relational informal relationship among low-risk females	0.365644	0.327651	3
	PrExInfmrlMaleMED	Probability of potential for extra-relational informal relationship among medium-risk males	0.427161	0.372575	3
	PrExInfmrlFemMED	Probability of potential for extra-relational informal relationship among medium-risk females	0.391958	0.33918	3
	InfrmlDurHet	Heterogeneity in duration of informal relationships	0.75	0.75	3
	HomaBayTransitoryCondomsMax	Maximum rate of condom use in transitory relationships in Homa Bay	0.248707	0.201841	3
	HomaBayInformalCondomsMax	Maximum rate of condom use in informal relationships in Homa Bay	0.214252	0.176857	3
	HomaBayPropLowRisk	Proportion of the population that is low-risk in Homa Bay	0.599031	0.53894	3
	KisiiTransitoryCondomsMax	Maximum rate of condom use in transitory relationships in Kisii	0.33368	0.262066	3
	KisiiInformalCondomsMax	Maximum rate of condom use in informal relationships in Kisii	0.207686	0.152844	3
	KisiiPropLowRisk	Proportion of the population that is low-risk in Kisii	0.948543	0.918964	3
	KisiiTransitoryCondomsMax	Maximum rate of condom use in transitory relationships in Kisumu	0.336379	0.267481	3
	KisumuInformalCondomsMax	Maximum rate of condom use in informal relationships in Kisumu	0.182089	0.15129	3
	KisumuPropLowRisk	Proportion of the population that is low-risk in Kisumu	0.762763	0.719468	3
	MigoriTransitoryCondomsMax	Maximum rate of condom use in transitory relationships in Migori	0.273278	0.232392	3
	NyamiraInformalCondomsMax	Maximum rate of condom use in informal relationships in Migori	0.19913	0.158137	3
	MigoriPropLowRisk	Proportion of the population that is low-risk in Migori	0.810108	0.750765	3
	NyamiraTransitoryCondomsMax	Maximum rate of condom use in transitory relationships in Nyamira	0.297869	0.248331	3
	NyamiraInformalCondomsMax	Maximum rate of condom use in informal relationships in Nyamira	0.132837	0.0837038	3
	NyamiraPropLowRisk	Proportion of the population that is low-risk in Nyamira	0.925935	0.889656	3
	SiayaTransitoryCondomsMax	Maximum rate of condom use in transitory relationships in Siaya	0.313377	0.239369	3
	SiayaInformalCondomsMax	Maximum rate of condom use in informal relationships in Siaya	0.157181	0.120784	3
	SiayaPropLowRisk	Proportion of the population that is low-risk in Siaya	0.714082	0.66313	3
	PreARTLinkMin	Minimum probability of linkage to pre-ART care	0.428991	0.333188	3
	PreARTLinkMax	Maximum probability of linkage to pre-ART care	0.775834	0.683667	3
	PreARTLinkMid	Year midpoint of logistic scale-up of pre-ART linkage	2002.83	1	2004.06
	ARTLinkMid	Year of ART linkage (given eligibility), that is, time of the inflection point in the sigmoid trend.	1	0.933223	3
	ARTLinkMax	Maximum probability of linkage to ART	2003.02	1	2004.47

## Sheet: Circumcision status quo
	S6 Table: Circumcision status quo by county, and age group in 2009
		Homa Bay			Kisii			Kisumu			Migori			Nyamira			Siaya
	Year	[10, 15)	[15, 25)	[25, 49)	[10, 15)	[15, 25)	[25, 49)	[10, 15)	[15, 25)	[25, 49)	[10, 15)	[15, 25)	[25, 49)	[10, 15)	[15, 25)	[25, 49)	[10, 15)	[15, 25)	[25, 49)
	Pre-2008	0.249	0.249	0.249	0.948	0.948	0.948	0.322	0.322	0.322	0.41	0.41	0.41	0.965	0.965	0.965	0.252	0.252	0.252
	2008	0.117826	0.235497	0.274673	0.948	0.948	0.948	0.152074	0.302575	0.332765	0.193819	0.38531	0.451104	0.965	0.965	0.965	0.119207	0.243027	0.269619
	2009	0.122069	0.240409	0.283205	0.948	0.948	0.948	0.178397	0.315201	0.33925	0.198706	0.387738	0.463373	0.965	0.965	0.965	0.12722	0.249726	0.276782
	2010	0.165735	0.284888	0.299402	0.948	0.948	0.948	0.323804	0.389232	0.361505	0.213682	0.395346	0.477853	0.965	0.965	0.965	0.221544	0.310227	0.292767
	2011	0.226133	0.355132	0.312877	0.948	0.948	0.948	0.449756	0.479243	0.385488	0.27961	0.422583	0.486221	0.965	0.965	0.965	0.293442	0.37505	0.304483
	2012	0.336524	0.485521	0.338914	0.948	0.948	0.948	0.515947	0.559009	0.409267	0.516127	0.52957	0.509361	0.965	0.965	0.965	0.417495	0.482551	0.32425
	2013	0.367601	0.564625	0.361018	0.948	0.948	0.948	0.56355	0.634035	0.435786	0.587325	0.614003	0.527502	0.965	0.965	0.965	0.434529	0.549123	0.340308
	2014	0.471087	0.710302	0.399463	0.948	0.948	0.948	0.619616	0.712388	0.467057	0.717497	0.726024	0.553957	0.965	0.965	0.965	0.537267	0.659039	0.367659
	2015	0.50619	0.811067	0.437586	0.948	0.948	0.948	0.672105	0.79001	0.502255	0.741589	0.812981	0.5797	0.965	0.965	0.965	0.561861	0.738762	0.395
	2016	0.475607	0.893897	0.488201	0.948	0.948	0.948	0.756432	0.844076	0.537923	0.697319	0.890621	0.613139	0.965	0.965	0.965	0.628362	0.840534	0.424873
	2017	0.489229	0.936782	0.537241	0.948	0.948	0.948	0.862501	0.889168	0.572363	0.68045	0.949296	0.647882	0.965	0.965	0.965	0.758598	0.916813	0.456741
	2018	0.489229	0.936782	0.537241	0.948	0.948	0.948	0.862501	0.889168	0.572363	0.68045	0.949296	0.647882	0.965	0.965	0.965	0.758598	0.916813	0.456741
	2019	0.489229	0.936782	0.537241	0.948	0.948	0.948	0.862501	0.889168	0.572363	0.68045	0.949296	0.647882	0.965	0.965	0.965	0.758598	0.916813	0.456741
	2020	0.489229	0.936782	0.537241	0.948	0.948	0.948	0.862501	0.889168	0.572363	0.68045	0.949296	0.647882	0.965	0.965	0.965	0.758598	0.916813	0.456741
	2021	0.489229	0.936782	0.537241	0.948	0.948	0.948	0.862501	0.889168	0.572363	0.68045	0.949296	0.647882	0.965	0.965	0.965	0.758598	0.916813	0.456741
	2022	0.489229	0.936782	0.537241	0.948	0.948	0.948	0.862501	0.889168	0.572363	0.68045	0.949296	0.647882	0.965	0.965	0.965	0.758598	0.916813	0.456741
	2023	0.489229	0.936782	0.537241	0.948	0.948	0.948	0.862501	0.889168	0.572363	0.68045	0.949296	0.647882	0.965	0.965	0.965	0.758598	0.916813	0.456741
	2024	0.489229	0.936782	0.537241	0.948	0.948	0.948	0.862501	0.889168	0.572363	0.68045	0.949296	0.647882	0.965	0.965	0.965	0.758598	0.916813	0.456741
	2025	0.489229	0.936782	0.537241	0.948	0.948	0.948	0.862501	0.889168	0.572363	0.68045	0.949296	0.647882	0.965	0.965	0.965	0.758598	0.916813	0.456741
	2026	0.489229	0.936782	0.537241	0.948	0.948	0.948	0.862501	0.889168	0.572363	0.68045	0.949296	0.647882	0.965	0.965	0.965	0.758598	0.916813	0.456741
	2027	0.489229	0.936782	0.537241	0.948	0.948	0.948	0.862501	0.889168	0.572363	0.68045	0.949296	0.647882	0.965	0.965	0.965	0.758598	0.916813	0.456741
	2028	0.489229	0.936782	0.537241	0.948	0.948	0.948	0.862501	0.889168	0.572363	0.68045	0.949296	0.647882	0.965	0.965	0.965	0.758598	0.916813	0.456741
	2029	0.489229	0.936782	0.537241	0.948	0.948	0.948	0.862501	0.889168	0.572363	0.68045	0.949296	0.647882	0.965	0.965	0.965	0.758598	0.916813	0.456741
	2030	0.489229	0.936782	0.537241	0.948	0.948	0.948	0.862501	0.889168	0.572363	0.68045	0.949296	0.647882	0.965	0.965	0.965	0.758598	0.916813	0.456741
	2031	0.489229	0.936782	0.537241	0.948	0.948	0.948	0.862501	0.889168	0.572363	0.68045	0.949296	0.647882	0.965	0.965	0.965	0.758598	0.916813	0.456741
	2032	0.489229	0.936782	0.537241	0.948	0.948	0.948	0.862501	0.889168	0.572363	0.68045	0.949296	0.647882	0.965	0.965	0.965	0.758598	0.916813	0.456741
	2033	0.489229	0.936782	0.537241	0.948	0.948	0.948	0.862501	0.889168	0.572363	0.68045	0.949296	0.647882	0.965	0.965	0.965	0.758598	0.916813	0.456741
	2034	0.489229	0.936782	0.537241	0.948	0.948	0.948	0.862501	0.889168	0.572363	0.68045	0.949296	0.647882	0.965	0.965	0.965	0.758598	0.916813	0.456741
	2035	0.489229	0.936782	0.537241	0.948	0.948	0.948	0.862501	0.889168	0.572363	0.68045	0.949296	0.647882	0.965	0.965	0.965	0.758598	0.916813	0.456741
	2036	0.489229	0.936782	0.537241	0.948	0.948	0.948	0.862501	0.889168	0.572363	0.68045	0.949296	0.647882	0.965	0.965	0.965	0.758598	0.916813	0.456741
	References: Circumcision prevalence prior to 2008 is obtained from the Kenya Demographic and Health Survey, 2003. Prevalence of circumcision from 2008 onward combines prevalence of traditional male circumcision and voluntary medical male circumcision estimates obtained from the Decision-Makers' Program Planning Toolkit 2.

## Sheet: Circumcision fast-track
	S7 Table: Circumcision fast-track by county, and age group in 2009
		Homa Bay			Kisii			Kisumu			Migori			Nyamira			Siaya
	Year	[10, 15)	[15, 25)	[25, 49)	[10, 15)	[15, 25)	[25, 49)	[10, 15)	[15, 25)	[25, 49)	[10, 15)	[15, 25)	[25, 49)	[10, 15)	[15, 25)	[25, 49)	[10, 15)	[15, 25)	[25, 49)
	Pre-2008	0.249	0.249	0.249	0.948	0.948	0.948	0.322	0.322	0.322	0.41	0.41	0.41	0.965	0.965	0.965	0.252	0.252	0.252
	2008	0.117826	0.235497	0.274673	0.948	0.948	0.948	0.152074	0.302575	0.332765	0.193819	0.38531	0.451104	0.965	0.965	0.965	0.119207	0.243027	0.269619
	2009	0.122069	0.240409	0.283205	0.948	0.948	0.948	0.178397	0.315201	0.33925	0.198706	0.387738	0.463373	0.965	0.965	0.965	0.12722	0.249726	0.276782
	2010	0.165735	0.284888	0.299402	0.948	0.948	0.948	0.323804	0.389232	0.361505	0.213682	0.395346	0.477853	0.965	0.965	0.965	0.221544	0.310227	0.292767
	2011	0.226133	0.355132	0.312877	0.948	0.948	0.948	0.449756	0.479243	0.385488	0.27961	0.422583	0.486221	0.965	0.965	0.965	0.293442	0.37505	0.304483
	2012	0.336524	0.485521	0.338914	0.948	0.948	0.948	0.515947	0.559009	0.409267	0.516127	0.52957	0.509361	0.965	0.965	0.965	0.417495	0.482551	0.32425
	2013	0.367601	0.564625	0.361018	0.948	0.948	0.948	0.56355	0.634035	0.435786	0.587325	0.614003	0.527502	0.965	0.965	0.965	0.434529	0.549123	0.340308
	2014	0.471087	0.710302	0.399463	0.948	0.948	0.948	0.619616	0.712388	0.467057	0.717497	0.726024	0.553957	0.965	0.965	0.965	0.537267	0.659039	0.367659
	2015	0.50619	0.811067	0.437586	0.948	0.948	0.948	0.672105	0.79001	0.502255	0.741589	0.812981	0.5797	0.965	0.965	0.965	0.561861	0.738762	0.395
	2016	0.475607	0.893897	0.488201	0.948	0.948	0.948	0.756432	0.844076	0.537923	0.697319	0.890621	0.613139	0.965	0.965	0.965	0.628362	0.840534	0.424873
	2017	0.489229	0.936782	0.537241	0.948	0.948	0.948	0.862501	0.889168	0.572363	0.68045	0.949296	0.647882	0.965	0.965	0.965	0.758598	0.916813	0.456741
	2018	0.588526	0.925269	0.636969	0.948	0.948	0.948	0.944449	0.925041	0.651358	0.774611	0.976351	0.744213	0.965	0.965	0.965	0.843931	0.959193	0.561949
	2019	0.740599	0.903689	0.677729	0.948	0.948	0.948	0.783666	0.942993	0.676991	0.784982	0.976351	0.775362	0.965	0.965	0.965	0.789922	0.976351	0.595654
	2020	0.801858	0.900628	0.716893	0.948	0.948	0.948	0.787476	0.925488	0.703398	0.8	0.976351	0.807918	0.965	0.965	0.965	0.8	0.976351	0.632545
	2021	0.801858	0.908519	0.749441	0.948	0.948	0.948	0.836348	0.913423	0.726972	0.8	0.976351	0.836354	0.965	0.965	0.965	0.8	0.976351	0.668005
	2022	0.801858	0.917237	0.779461	0.948	0.948	0.948	0.803887	0.946559	0.750395	0.8	0.976351	0.864819	0.965	0.965	0.965	0.8	0.976351	0.70359
	2023	0.801858	0.926257	0.807381	0.948	0.948	0.948	0.803856	0.946559	0.77308	0.8	0.976351	0.892153	0.965	0.965	0.965	0.8	0.976351	0.738377
	2024	0.801858	0.935353	0.833457	0.948	0.948	0.948	0.803778	0.946559	0.794804	0.8	0.976351	0.918158	0.965	0.965	0.965	0.8	0.976351	0.771814
	2025	0.801858	0.944357	0.857816	0.948	0.948	0.948	0.803707	0.946559	0.815292	0.8	0.976351	0.942058	0.965	0.965	0.965	0.8	0.976351	0.803494
	2026	0.801858	0.944357	0.878656	0.948	0.948	0.948	0.801444	0.946559	0.832242	0.8	0.976351	0.961001	0.965	0.965	0.965	0.8	0.976351	0.831685
	2027	0.801858	0.949333	0.8978	0.948	0.948	0.948	0.801441	0.946559	0.84769	0.8	0.976351	0.976351	0.965	0.965	0.965	0.8	0.976351	0.976351
	2028	0.801858	0.952657	0.915273	0.948	0.948	0.948	0.801438	0.946559	0.861625	0.8	0.976351	0.976351	0.965	0.965	0.965	0.8	0.976351	0.976351
	2029	0.801858	0.954583	0.931067	0.948	0.948	0.948	0.801435	0.946559	0.874036	0.8	0.976351	0.976351	0.965	0.965	0.965	0.8	0.976351	0.976351
	2030	0.801858	0.954583	0.945028	0.948	0.948	0.948	0.801429	0.946559	0.884944	0.8	0.976351	0.976351	0.965	0.965	0.965	0.8	0.976351	0.976351
	2031	0.801858	0.954583	0.954583	0.948	0.948	0.948	0.802324	0.946559	0.896864	0.8	0.976351	0.976351	0.965	0.965	0.965	0.8	0.976351	0.976351
	2032	0.801858	0.954583	0.954583	0.948	0.948	0.948	0.802324	0.946559	0.907384	0.8	0.976351	0.976351	0.965	0.965	0.965	0.8	0.976351	0.976351
	2033	0.801858	0.954583	0.954583	0.948	0.948	0.948	0.802324	0.946559	0.916564	0.8	0.976351	0.976351	0.965	0.965	0.965	0.8	0.976351	0.976351
	2034	0.801858	0.954583	0.954583	0.948	0.948	0.948	0.802324	0.946559	0.924475	0.8	0.976351	0.976351	0.965	0.965	0.965	0.8	0.976351	0.976351
	2035	0.801858	0.954583	0.954583	0.948	0.948	0.948	0.802324	0.946559	0.931196	0.8	0.976351	0.976351	0.965	0.965	0.965	0.8	0.976351	0.976351
	2036	0.801858	0.954583	0.954583	0.948	0.948	0.948	0.802324	0.946559	0.93683	0.8	0.976351	0.976351	0.965	0.965	0.965	0.8	0.976351	0.976351
	References: Circumcision prevalence prior to 2008 is obtained from the Kenya Demographic and Health Survey, 2003. Prevalence of circumcision from 2008 onward combines prevalence of traditional male circumcision and voluntary medical male circumcision estimates obtained from the Decision-Makers' Program Planning Toolkit 2. Projections of future circumcision coverage were obtained from the Decision…
